# Supplementary material for: Layers of the monkey visual cortex are selectively modulated during electrical stimulation
Source: PLoS Biol. 2025 Jul 7;23(7):e3003278. doi: 10.1371/journal.pbio.3003278 (PMC12251224; doi:10.1371/journal.pbio.3003278)
Supplement: S1 Data — (XLSX) [file pbio.3003278.s001.xlsx]

## Sheet: Fig.5B
Firing rate (spikes/sec)
	Flash				Flahs + AC
Trial#	Layers 2/3	Layers 5/6		Trial#	Layers 2/3	Layers 5/6
1	6.15385	7.69231		1	6.15385	11.5385
2	3.07692	15.3846		2	10.7692	5.12821
3	3.84615	6.41026		3	3.84615	3.84615
4	4.61538	2.5641		4	5.38462	7.69231
5	7.69231	2.5641		5	6.15385	6.41026
6	6.15385	6.41026		6	4.61538	7.69231
7	6.92308	2.5641		7	3.07692	7.69231
8	6.15385	12.8205		8	5.38462	11.5385
9	3.07692	7.69231		9	4.61538	6.41026
10	10	8.97436		10	4.61538	7.69231
11	7.69231	5.12821		11	5.38462	6.41026
12	5.38462	10.2564		12	5.38462	3.84615
13	6.15385	6.41026		13	4.61538	7.69231
14	2.30769	7.69231		14	4.61538	5.12821
15	4.61538	6.41026		15	7.69231	7.69231
16	3.07692	5.12821		16	3.84615	5.12821
17	6.92308	5.12821		17	10	8.97436
18	6.15385	3.84615		18	3.84615	7.69231
19	6.15385	3.84615		19	3.84615	5.12821
20	4.61538	10.2564		20	3.84615	2.5641
21	4.61538	15.3846		21	3.07692	7.69231
22	8.46154	20.5128		22	5.38462	14.1026
23	6.15385	14.1026		23	6.15385	8.97436
24	7.69231	1.28205		24	4.61538	12.8205
25	11.5385	3.84615		25	4.61538	10.2564
26	7.69231	12.8205		26	5.38462	5.12821
27	4.61538	7.69231		27	4.61538	5.12821
28	7.69231	38.4615		28	9.23077	11.5385
29	8.46154	19.2308		29	9.23077	16.6667
30	6.15385	19.2308		30	5.38462	12.8205
31	3.07692	25.641		31	6.15385	14.1026
32	8.46154	25.641		32	4.61538	12.8205
33	5.38462	20.5128		33	3.07692	19.2308
34	4.61538	21.7949		34	6.92308	11.5385
35	3.84615	21.7949		35	3.84615	20.5128
36	2.30769	17.9487		36	8.46154	16.6667
37	3.07692	6.41026		37	3.07692	15.3846
38	3.84615	7.69231		38	3.84615	11.5385
39	3.07692	6.41026		39	6.15385	7.69231
40	5.38462	14.1026		40	3.84615	20.5128
41	3.07692	12.8205		41	2.30769	10.2564
42	4.61538	14.1026		42	4.61538	14.1026
43	6.15385	7.69231		43	6.92308	12.8205
44	1.53846	15.3846		44	6.92308	7.69231
45	2.30769	10.2564		45	3.84615	10.2564
46	1.53846	8.97436		46	6.92308	8.97436
47	2.30769	7.69231		47	6.92308	8.97436
48	5.38462	8.97436		48	6.15385	12.8205
49	2.30769	6.41026		49	4.61538	37.1795
50	5.38462	2.5641		50	6.92308	20.5128
51	3.84615	12.8205		51	3.84615	8.97436
52	5.38462	6.41026		52	5.38462	11.5385
53	4.61538	12.8205		53	6.15385	10.2564
54	5.38462	5.12821		54	6.15385	12.8205
55	4.61538	6.41026		55	6.92308	7.69231
56	4.61538	14.1026		56	2.30769	19.2308
57	7.69231	1.28205		57	4.61538	16.6667
58	5.38462	10.2564		58	3.84615	12.8205
59	6.15385	6.41026		59	8.46154	12.8205
60	3.84615	12.8205		60	6.92308	20.5128
61	3.07692	6.41026		61	10	34.6154
62	9.23077	15.3846		62	5.38462	8.97436
63	4.61538	8.97436		63	5.38462	15.3846
64	3.84615	6.41026		64	2.30769	12.8205
65	2.30769	10.2564		65	3.07692	11.5385
66	3.84615	7.69231		66	3.84615	32.0513
67	5.38462	3.84615		67	3.07692	8.97436
68	3.84615	8.97436		68	3.07692	5.12821
69	1.53846	6.41026		69	3.84615	10.2564
70	9.23077	6.41026		70	7.69231	14.1026
71	5.38462	8.97436		71	7.69231	15.3846
72	2.30769	6.41026		72	2.30769	0
73	8.46154	2.5641		73	4.61538	21.7949
74	4.61538	14.1026		74	1.53846	12.8205
75	6.15385	16.6667		75	3.84615	25.641
76	5.38462	7.69231		76	3.07692	6.41026
77	3.84615	1.28205		77	4.61538	11.5385
78	1.53846	6.41026		78	3.07692	24.359
79	1.53846	15.3846		79	7.69231	16.6667
80	2.30769	8.97436		80	6.15385	15.3846
81	12.3077	3.84615		81	3.84615	12.8205
82	10.7692	5.12821		82	11.5385	15.3846
83	5.38462	2.5641		83	3.84615	17.9487
84	6.92308	8.97436		84	6.92308	23.0769
85	1.53846	11.5385		85	7.69231	12.8205
86	8.46154	2.5641		86	6.92308	19.2308
87	8.46154	3.84615		87	3.84615	8.97436
88	9.23077	2.5641		88	5.38462	24.359
89	4.61538	11.5385		89	5.38462	23.0769
90	3.07692	5.12821		90	3.07692	24.359
91	1.53846	7.69231		91	4.61538	16.6667
92	2.30769	2.5641		92	2.30769	11.5385
93	3.07692	3.84615		93	7.69231	26.9231
94	6.15385	3.84615		94	4.61538	14.1026
95	7.69231	5.12821		95	4.61538	6.41026
96	4.61538	2.5641		96	0.769231	7.69231
97	2.30769	2.5641		97	6.15385	28.2051
98	5.38462	8.97436		98	3.84615	17.9487
99	2.30769	7.69231		99	1.53846	23.0769
100	10	3.84615		100	3.07692	34.6154
101	4.61538	2.5641		101	3.07692	10.2564
102	6.15385	5.12821		102	4.61538	20.5128
103	5.38462	8.97436		103	3.84615	34.6154
104	6.15385	7.69231		104	6.15385	16.6667
105	3.84615	3.84615		105	5.38462	21.7949
106	4.61538	7.69231		106	6.92308	12.8205
107	3.07692	7.69231		107	6.92308	19.2308
108	3.84615	3.84615		108	6.15385	12.8205
109	4.61538	1.28205		109	3.84615	11.5385
110	5.38462	7.69231		110	7.69231	11.5385
111	5.38462	3.84615		111	5.38462	7.69231
112	3.07692	2.5641		112	6.15385	11.5385
113	3.84615	6.41026		113	10.7692	11.5385
114	4.61538	3.84615		114	4.61538	10.2564
115	5.38462	6.41026		115	3.84615	6.41026
116	4.61538	5.12821		116	6.15385	7.69231
117	5.38462	0		117	3.07692	7.69231
118	3.84615	5.12821		118	6.92308	11.5385
119	6.92308	0		119	2.30769	5.12821
120	6.92308	2.5641		120	4.61538	12.8205
121	5.38462	6.41026		121	3.07692	10.2564
122	4.61538	5.12821		122	7.69231	15.3846
123	4.61538	3.84615		123	8.46154	12.8205
124	0.769231	1.28205		124	4.61538	7.69231
125	7.69231	6.41026		125	3.07692	7.69231
126	6.92308	3.84615		126	9.23077	8.97436
127	3.84615	6.41026		127	3.07692	14.1026
128	2.30769	5.12821		128	5.38462	5.12821
129	4.61538	3.84615		129	5.38462	6.41026
130	6.15385	3.84615		130	3.84615	2.5641
131	7.69231	2.5641		131	3.84615	17.9487
132	6.92308	5.12821		132	4.61538	24.359
133	5.38462	3.84615		133	5.38462	12.8205
134	6.15385	1.28205		134	4.61538	12.8205
135	5.38462	1.28205		135	2.30769	3.84615
136	3.84615	1.28205		136	6.15385	5.12821
137	0	2.5641		137	4.61538	2.5641
138	3.84615	6.41026		138	3.84615	11.5385
139	6.15385	1.28205		139	7.69231	7.69231
140	6.15385	6.41026		140	5.38462	3.84615
141	4.61538	2.5641		141	4.61538	7.69231
142	4.61538	1.28205		142	3.07692	8.97436
143	5.38462	0		143	5.38462	11.5385
144	6.15385	3.84615		144	3.07692	14.1026
145	10	6.41026		145	4.61538	8.97436
146	2.30769	10.2564		146	4.61538	5.12821
147	5.38462	3.84615		147	3.84615	10.2564
148	0.769231	2.5641		148	3.07692	6.41026
149	3.84615	5.12821		149	5.38462	7.69231
150	4.61538	5.12821		150	3.84615	11.5385
151	3.84615	5.12821		151	6.15385	10.2564
152	9.23077	2.5641		152	2.30769	6.41026
153	5.38462	1.28205		153	7.69231	12.8205
154	3.07692	2.5641		154	11.5385	8.97436
155	5.38462	2.5641		155	2.30769	11.5385
156	3.84615	7.69231		156	6.92308	11.5385
157	6.15385	5.12821		157	1.53846	11.5385
158	2.30769	6.41026		158	5.38462	6.41026
159	2.30769	3.84615		159	4.61538	14.1026
160	1.53846	3.84615		160	4.61538	10.2564
161	5.38462	1.28205		161	7.69231	8.97436
162	3.84615	19.2308		162	6.92308	2.5641
163	4.61538	3.84615		163	2.30769	3.84615
164	4.61538	5.12821		164	6.15385	1.28205
165	5.38462	2.5641		165	2.30769	1.28205
166	8.46154	2.5641		166	2.30769	2.5641
167	6.92308	1.28205		167	6.92308	5.12821
168	6.92308	2.5641		168	4.61538	1.28205
169	6.15385	2.5641		169	2.30769	11.5385
170	7.69231	1.28205		170	4.61538	5.12821
171	4.61538	1.28205		171	2.30769	1.28205
172	6.15385	3.84615		172	3.07692	6.41026
173	5.38462	2.5641		173	5.38462	5.12821
174	5.38462	2.5641		174	2.30769	1.28205
175	3.07692	7.69231		175	3.07692	6.41026
176	7.69231	3.84615		176	6.15385	5.12821
177	4.61538	3.84615		177	3.07692	8.97436
178	6.92308	7.69231		178	6.15385	5.12821
179	6.92308	3.84615		179	2.30769	6.41026
180	10	5.12821		180	1.53846	3.84615
181	5.38462	6.41026		181	3.07692	6.41026
182	4.61538	2.5641		182	9.23077	5.12821
183	6.15385	1.28205		183	5.38462	3.84615
184	2.30769	1.28205		184	5.38462	5.12821
185	3.84615	5.12821		185	2.30769	8.97436
186	3.07692	7.69231		186	2.30769	3.84615
187	6.15385	2.5641		187	2.30769	10.2564
188	4.61538	5.12821		188	3.84615	6.41026
189	8.46154	7.69231		189	6.15385	3.84615
190	8.46154	2.5641		190	6.15385	5.12821
191	3.84615	5.12821		191	6.92308	12.8205
192	9.23077	2.5641		192	3.07692	3.84615
193	5.38462	2.5641		193	6.92308	7.69231
194	4.61538	6.41026		194	3.07692	3.84615
195	12.3077	5.12821		195	4.61538	7.69231
196	2.30769	5.12821		196	3.84615	3.84615
197	8.46154	6.41026		197	3.84615	2.5641
198	6.15385	12.8205		198	3.84615	26.9231
199	6.15385	1.28205		199	1.53846	6.41026
200	3.84615	17.9487		200	5.38462	11.5385
201	8.46154	21.7949		201	3.07692	8.97436
202	6.92308	11.5385		202	3.84615	10.2564
203	3.84615	2.5641		203	4.61538	7.69231
204	6.15385	0		204	2.30769	12.8205
205	3.84615	0		205	7.69231	8.97436
206	5.38462	7.69231		206	6.15385	8.97436
207	3.84615	24.359		207	2.30769	11.5385
208	6.92308	26.9231		208	3.07692	5.12821
209	4.61538	11.5385		209	3.84615	14.1026
210	7.69231	12.8205		210	2.30769	11.5385
211	5.38462	10.2564		211	3.84615	11.5385
212	7.69231	6.41026		212	2.30769	8.97436
213	4.61538	14.1026		213	3.84615	10.2564
214	5.38462	5.12821		214	3.07692	10.2564
215	3.84615	5.12821		215	5.38462	5.12821
216	4.61538	7.69231		216	7.69231	12.8205
217	7.69231	8.97436		217	4.61538	6.41026
218	6.15385	8.97436		218	5.38462	5.12821
219	8.46154	15.3846		219	4.61538	8.97436
220	6.15385	11.5385		220	10	8.97436
221	4.61538	14.1026		221	6.15385	6.41026
222	2.30769	12.8205		222	6.92308	8.97436
223	3.84615	28.2051		223	9.23077	8.97436
224	11.5385	24.359		224	4.61538	3.84615
225	6.15385	15.3846		225	5.38462	8.97436
226	6.15385	12.8205		226	2.30769	14.1026
227	5.38462	1.28205		227	3.07692	10.2564
228	10.7692	8.97436		228	6.15385	11.5385
229	6.92308	8.97436		229	3.07692	37.1795
230	6.15385	7.69231		230	6.15385	15.3846
231	3.07692	15.3846		231	4.61538	16.6667
232	7.69231	11.5385		232	4.61538	6.41026
233	3.84615	10.2564		233	5.38462	10.2564
234	3.07692	7.69231		234	5.38462	11.5385
235	3.07692	2.5641		235	3.07692	14.1026
236	4.61538	12.8205		236	3.07692	14.1026
237	6.92308	12.8205		237	5.38462	10.2564
238	6.15385	5.12821		238	3.84615	10.2564
239	5.38462	7.69231		239	3.84615	11.5385
240	4.61538	2.5641		240	4.61538	14.1026
241	4.61538	3.84615		241	2.30769	2.5641
242	3.07692	7.69231		242	3.84615	15.3846
243	3.07692	7.69231		243	4.61538	19.2308
244	6.15385	3.84615		244	9.23077	10.2564
245	10	3.84615		245	4.61538	11.5385
246	6.92308	5.12821		246	5.38462	11.5385
247	5.38462	3.84615		247	2.30769	11.5385
248	5.38462	1.28205		248	3.07692	6.41026
249	3.84615	5.12821		249	6.15385	10.2564
250	5.38462	2.5641		250	8.46154	14.1026
251	6.15385	3.84615		251	3.84615	16.6667
252	4.61538	0		252	3.84615	11.5385
253	3.07692	3.84615		253	3.84615	11.5385
254	3.84615	6.41026		254	4.61538	14.1026
255	8.46154	3.84615		255	3.84615	5.12821
256	5.38462	1.28205		256	6.15385	11.5385
257	6.92308	6.41026		257	7.69231	19.2308
258	6.15385	5.12821		258	8.46154	11.5385
259	1.53846	5.12821		259	0	6.41026
260	4.61538	2.5641		260	5.38462	7.69231
261	3.84615	6.41026		261	7.69231	3.84615
262	6.15385	2.5641		262	4.61538	10.2564
263	7.69231	2.5641		263	6.92308	3.84615
264	3.84615	2.5641		264	3.84615	10.2564
265	4.61538	7.69231		265	3.84615	10.2564
266	6.15385	5.12821		266	7.69231	7.69231
267	6.92308	0		267	3.84615	7.69231
268	6.92308	2.5641		268	6.15385	15.3846
269	5.38462	2.5641		269	4.61538	15.3846
270	5.38462	7.69231		270	5.38462	12.8205
271	2.30769	8.97436		271	3.07692	6.41026
272	4.61538	3.84615		272	6.92308	11.5385
273	5.38462	1.28205		273	3.07692	11.5385
274	8.46154	6.41026		274	5.38462	10.2564
275	4.61538	3.84615		275	4.61538	12.8205
276	3.84615	3.84615		276	8.46154	12.8205
277	6.92308	3.84615		277	4.61538	12.8205
278	4.61538	3.84615		278	6.92308	17.9487
279	6.15385	5.12821		279	2.30769	17.9487
280	4.61538	11.5385		280	6.92308	14.1026
281	3.07692	2.5641		281	3.07692	19.2308
282	2.30769	6.41026		282	6.15385	3.84615
283	6.15385	6.41026		283	4.61538	14.1026
284	4.61538	5.12821		284	4.61538	11.5385
285	2.30769	7.69231		285	4.61538	8.97436
286	5.38462	2.5641		286	5.38462	10.2564
287	6.15385	5.12821		287	4.61538	6.41026
288	6.15385	10.2564		288	6.92308	12.8205
289	4.61538	3.84615		289	4.61538	14.1026
290	7.69231	3.84615		290	1.53846	10.2564
291	6.92308	5.12821		291	5.38462	5.12821
292	6.15385	7.69231		292	2.30769	2.5641
293	1.53846	7.69231		293	5.38462	7.69231
294	3.84615	6.41026		294	4.61538	14.1026
295	3.84615	7.69231		295	6.15385	16.6667
296	5.38462	1.28205		296	6.15385	10.2564
297	5.38462	6.41026		297	2.30769	14.1026
298	8.46154	3.84615		298	6.92308	11.5385
299	4.61538	8.97436		299	7.69231	7.69231
300	1.53846	5.12821		300	4.61538	10.2564
301	8.46154	14.1026		301	6.92308	10.2564
302	13.0769	5.12821		302	6.15385	5.12821
303	4.61538	3.84615		303	8.46154	11.5385
304	6.92308	5.12821		304	2.30769	7.69231
305	3.84615	7.69231		305	9.23077	5.12821
306	3.07692	5.12821		306	4.61538	11.5385
307	3.07692	5.12821		307	7.69231	11.5385
308	6.92308	8.97436		308	3.07692	11.5385
309	4.61538	6.41026		309	5.38462	7.69231
310	3.84615	0		310	3.84615	15.3846
311	5.38462	1.28205		311	4.61538	11.5385
312	3.84615	5.12821		312	5.38462	15.3846
313	5.38462	5.12821		313	3.07692	5.12821
314	3.07692	2.5641		314	5.38462	5.12821
315	3.84615	1.28205		315	6.92308	8.97436
316	5.38462	7.69231		316	6.15385	10.2564
317	5.38462	3.84615		317	6.15385	6.41026
318	10	2.5641		318	1.53846	5.12821
319	6.15385	2.5641		319	5.38462	6.41026
320	3.84615	8.97436		320	5.38462	3.84615
321	7.69231	6.41026		321	3.84615	6.41026
322	4.61538	2.5641		322	5.38462	14.1026
323	3.84615	3.84615		323	4.61538	14.1026
324	7.69231	12.8205		324	6.15385	10.2564
325	5.38462	3.84615		325	2.30769	11.5385
326	3.07692	10.2564		326	6.92308	15.3846
327	4.61538	8.97436		327	9.23077	5.12821
328	5.38462	3.84615		328	3.84615	6.41026
329	2.30769	3.84615		329	3.84615	3.84615
330	3.84615	3.84615		330	7.69231	3.84615
331	12.3077	7.69231		331	6.15385	7.69231
332	3.84615	0		332	5.38462	3.84615
333	4.61538	6.41026		333	5.38462	6.41026
334	7.69231	3.84615		334	6.15385	6.41026
335	4.61538	2.5641		335	8.46154	3.84615
336	3.07692	15.3846		336	2.30769	1.28205
337	12.3077	12.8205		337	7.69231	3.84615
338	10	10.2564		338	2.30769	1.28205
339	5.38462	6.41026		339	5.38462	3.84615
Mean	5.31881	6.83004		340	10.7692	6.41026
STD	2.22131	5.35034		341	4.61538	6.41026
				342	3.84615	3.84615
				343	4.61538	5.12821
				344	7.69231	2.5641
				345	9.23077	5.12821
				346	6.15385	5.12821
				347	3.07692	2.5641
				348	4.61538	3.84615
				349	7.69231	3.84615
				350	2.30769	15.3846
				351	9.23077	11.5385
				352	4.61538	3.84615
				353	4.61538	3.84615
				354	4.61538	6.41026
				355	6.15385	2.5641
				356	6.15385	2.5641
				357	2.30769	6.41026
				358	2.30769	5.12821
				359	7.69231	2.5641
				360	9.23077	8.97436
				361	0.769231	2.5641
				362	6.92308	7.69231
				363	3.07692	0
				364	3.84615	3.84615
				365	2.30769	3.84615
				366	8.46154	2.5641
				367	6.15385	12.8205
				368	3.07692	6.41026
				369	3.84615	6.41026
				370	4.61538	2.5641
				371	6.15385	7.69231
				372	2.30769	7.69231
				373	6.92308	3.84615
				374	3.84615	1.28205
				375	6.15385	7.69231
				376	3.84615	10.2564
				377	5.38462	1.28205
				378	6.15385	1.28205
				379	6.15385	1.28205
				380	4.61538	1.28205
				381	3.07692	2.5641
				382	7.69231	5.12821
				383	5.38462	7.69231
				384	3.07692	2.5641
				385	10	7.69231
				386	2.30769	0
				387	5.38462	3.84615
				388	2.30769	5.12821
				389	7.69231	1.28205
				390	2.30769	6.41026
				391	6.15385	2.5641
				392	3.84615	8.97436
				393	6.15385	16.6667
				394	4.61538	17.9487
				395	3.07692	5.12821
				396	5.38462	7.69231
				397	6.15385	7.69231
				398	6.15385	2.5641
				399	3.84615	2.5641
				400	6.92308	14.1026
				401	2.30769	8.97436
				402	5.38462	3.84615
				403	3.07692	2.5641
				404	6.92308	5.12821
				405	4.61538	2.5641
				406	8.46154	6.41026
				407	4.61538	6.41026
				Mean	5.02552	9.85006
				STD	2.02992	6.09364

## Sheet: Fig.5D
Firing rate (spikes/sec)
	Layers 2/3				Layers 5/6
Trial#	Peak	Trough		Trial#	Peak	Trough
1	6.15385	5.38462		1	6.41026	7.69231
2	5.38462	3.07692		2	6.41026	7.69231
3	4.61538	5.38462		3	5.12821	14.1026
4	4.61538	6.15385		4	12.8205	8.97436
5	4.61538	6.92308		5	10.2564	11.5385
6	5.38462	3.84615		6	5.12821	20.5128
7	9.23077	2.30769		7	16.6667	10.2564
8	5.38462	6.92308		8	12.8205	7.69231
9	4.61538	5.38462		9	12.8205	11.5385
10	3.07692	8.46154		10	19.2308	12.8205
11	8.46154	6.92308		11	16.6667	20.5128
12	6.15385	10		12	12.8205	34.6154
13	4.61538	5.38462		13	37.1795	8.97436
14	6.92308	5.38462		14	20.5128	15.3846
15	3.84615	6.92308		15	8.97436	23.0769
16	3.07692	3.84615		16	5.12821	8.97436
17	3.84615	5.38462		17	10.2564	24.359
18	7.69231	5.38462		18	14.1026	23.0769
19	7.69231	3.07692		19	15.3846	24.359
20	2.30769	4.61538		20	0	6.41026
21	4.61538	0.769231		21	21.7949	7.69231
22	3.07692	6.15385		22	6.41026	28.2051
23	4.61538	3.84615		23	11.5385	17.9487
24	3.07692	10.7692		24	24.359	11.5385
25	7.69231	4.61538		25	16.6667	10.2564
26	6.15385	3.84615		26	15.3846	6.41026
27	6.92308	6.15385		27	11.5385	7.69231
28	2.30769	3.07692		28	5.12821	7.69231
29	4.61538	3.07692		29	12.8205	8.97436
30	5.38462	5.38462		30	7.69231	11.5385
31	2.30769	3.07692		31	1.28205	14.1026
32	3.07692	4.61538		32	6.41026	8.97436
33	6.15385	3.84615		33	5.12821	10.2564
34	9.23077	7.69231		34	5.12821	12.8205
35	5.38462	2.30769		35	3.84615	11.5385
36	3.07692	4.61538		36	3.84615	10.2564
37	4.61538	4.61538		37	7.69231	1.28205
38	3.84615	2.30769		38	3.84615	1.28205
39	3.84615	1.53846		39	2.5641	3.84615
40	3.84615	3.07692		40	26.9231	6.41026
41	1.53846	6.15385		41	6.41026	5.12821
42	5.38462	6.92308		42	11.5385	12.8205
43	3.07692	4.61538		43	8.97436	6.41026
44	3.07692	5.38462		44	10.2564	5.12821
45	6.15385	9.23077		45	15.3846	8.97436
46	3.07692	4.61538		46	14.1026	3.84615
47	5.38462	5.38462		47	10.2564	8.97436
48	3.84615	2.30769		48	10.2564	14.1026
49	3.84615	4.61538		49	11.5385	19.2308
50	7.69231	9.23077		50	19.2308	10.2564
51	8.46154	4.61538		51	11.5385	11.5385
52	0	5.38462		52	6.41026	11.5385
53	5.38462	2.30769		53	7.69231	11.5385
54	6.92308	3.07692		54	3.84615	6.41026
55	3.84615	7.69231		55	10.2564	7.69231
56	3.07692	3.84615		56	6.41026	7.69231
57	6.92308	4.61538		57	11.5385	12.8205
58	3.07692	5.38462		58	11.5385	7.69231
59	5.38462	4.61538		59	10.2564	14.1026
60	4.61538	6.15385		60	12.8205	16.6667
61	6.92308	6.15385		61	14.1026	10.2564
62	3.07692	6.92308		62	19.2308	10.2564
63	6.15385	6.15385		63	3.84615	5.12821
64	4.61538	8.46154		64	14.1026	11.5385
65	4.61538	2.30769		65	11.5385	7.69231
66	5.38462	9.23077		66	10.2564	5.12821
67	2.30769	4.61538		67	2.5641	11.5385
68	5.38462	4.61538		68	7.69231	14.1026
69	3.07692	4.61538		69	5.12821	6.41026
70	5.38462	3.84615		70	5.12821	3.84615
71	6.15385	4.61538		71	10.2564	5.12821
72	5.38462	7.69231		72	6.41026	2.5641
73	5.38462	9.23077		73	3.84615	5.12821
74	3.84615	6.15385		74	6.41026	5.12821
75	5.38462	3.07692		75	14.1026	2.5641
76	3.84615	4.61538		76	6.41026	3.84615
77	3.84615	7.69231		77	3.84615	3.84615
78	7.69231	2.30769		78	3.84615	15.3846
79	6.15385	9.23077		79	7.69231	11.5385
80	6.15385	6.15385		80	6.41026	2.5641
81	7.69231	6.15385		81	3.84615	2.5641
82	2.30769	2.30769		82	1.28205	6.41026
83	5.38462	6.15385		83	3.84615	7.69231
84	8.46154	3.84615		84	2.5641	10.2564
85	6.15385	5.38462		85	12.8205	3.84615
86	4.61538	3.07692		86	2.5641	2.5641
87	3.07692	6.92308		87	2.5641	5.12821
88	10	4.61538		88	7.69231	2.5641
89	2.30769	8.46154		89	0	6.41026
90	5.38462	4.61538		90	3.84615	6.41026
91	2.30769			91	5.12821
92	7.69231			92	1.28205
93	2.30769			93	6.41026
94	6.15385			94	2.5641
95	3.84615			95	8.97436
96	6.15385			96	16.6667
Mean	4.96795	5.23932		Mean	9.41506	10.0142
STD	1.91672	2.07849		STD	6.24712	6.17067
