# Supplementary material for: Layers of the monkey visual cortex are selectively modulated during electrical stimulation
Source: PLoS Biol. 2025 Jul 7;23(7):e3003278. doi: 10.1371/journal.pbio.3003278 (PMC12251224; doi:10.1371/journal.pbio.3003278)
Supplement: S2 Data — (XLSX) [file pbio.3003278.s002.xlsx]

## Sheet: Fig. S6B
Normalized P1 component (Monkey 1)				Normalized P1 component (Monkey 2)				Normalized firing rate (simulation)
Layers 2/3	Layer 4	Layers 5/6		Layers 2/3	Layer 4	Layers 5/6		Layers 2/3	Layer 4	Layers 5/6			Mean
0.43551	0.767046	0.676841		0.387243	0.560311	0.488684		0.0283329	0	0.303033			STD
0.251858	0.551329	0.540964		0.492217	0.658667	0.529558		0.0696748	0.0511593	0.401273
0.78643	0.566093	0.664582		0.4392	0.304677	0.351534		0.199606	0.283569	0.679586
0.321342	0.650407	0.673489		0.488178	0.41214	0.382158		0.249807	0.27626	0.836553
0.867644	0.630537	0.697247		0.503914	0.490957	0.398278		0.147634	0.109627	0.493006
0.512551	0.701279	0.732471		0.458619	0.369204	0.45486		0.24272	0.287223	0.687652
0.484747	0.511395	0.565319		0.351302	0.608161	0.526381		0.227955	0.307687	0.781708
0.911936	0.70557	0.782281		0.436474	0.546114	0.54413		0.00648074	0.0548135	0.321649
0.934724	0.689921	0.718014		0.424237	0.462868	0.618008		0.266344	0.308417	0.550772
0.269814	0.690797	0.758374		0.36071	0.422689	0.451031		0.250989	0.23314	0.767204
0.563306	0.604736	0.494319		0.366624	0.388204	0.546837		0.0348295	0.0255796	0.372004
0.693031	0.493477	0.58144		0.3524	0.407824	0.495384		0.061997	0.0877016	0.475883
0.767594	0.531568	0.54138		0.306168	0.351953	0.391407		0.203741	0.331805	0.749894
0.706968	0.622489	0.663517		0.334739	0.462618	0.550198		0.236814	0.330343	0.960293
0.761214	0.630806	0.698498		0.198588	0.434325	0.366736		0.152949	0.130822	0.572751
0.787221	0.506549	0.561451		0.325281	0.448095	0.43961		0.245673	0.343498	0.795796
0.0854705	0.63195	0.748275		0.328367	0.506728	0.360095		0.239177	0.349345	0.85836
0.932994	0.520308	0.56805		0.374519	0.369974	0.352122		0.00470895	0.071623	0.395366
0.595955	0.630683	0.680144		0.363592	0.372424	0.416834		0.276975	0.347152	0.630145
0.862553	0.533633	0.617443		0.249458	0.446611	0.33993		0.246264	0.265297	0.866301
0.816776	0.655248	0.693874		0.291735	0.388119	0.425479		0.0395543	0.0372732	0.380713
0.759071	0.634294	0.630379		0.363778	0.443511	0.33646		0.0643594	0.0993952	0.47899
0.106874	0.607104	0.624588		0.33961	0.501645	0.471605		0.182479	0.315726	0.778565
0.768944	0.502993	0.582729		0.34708	0.39433	0.467525		0.244492	0.363231	1
0.741806	0.626192	0.618589		0.400069	0.49173	0.451115		0.149406	0.139592	0.570963
0.738357	0.56532	0.668873		0.355999	0.457777	0.501059		0.239767	0.384425	0.851631
0.746994	0.540673	0.573315		0.271538	0.414918	0.558886		0.235633	0.369078	0.945203
0.145716	0.556596	0.579771		0.405093	0.455333	0.249231		0.0112055	0.0855091	0.410819
0.814838	0.557767	0.618165		0.340372	0.512556	0.573677		0.277565	0.378579	0.660656
0.519976	0.563075	0.564761		0.309605	0.472262	0.505135		0.265753	0.287223	0.889923
0.455415	0.519976	0.519976		0.337763	0.532328	0.440359		0.0289235	0.00438508	0.309611
0.854006	0.618705	0.666025		0.492424	0.609147	0.464639		0.0661312	0.0548135	0.398272
0.200854	0.729732	0.873224		0.487309	0.465975	0.36067		0.188976	0.274798	0.646255
0.177032	0.66643	0.712029		0.477632	0.557419	0.352591		0.248626	0.283569	0.836343
0.922518	0.636846	0.577907		0.412581	0.345121	0.446409		0.148815	0.11182	0.487065
0.498617	0.809699	0.821571		0.429959	0.365883	0.449109		0.238586	0.298916	0.688815
0.793819	0.651843	0.750652		0.449541	0.285982	0.434075		0.219096	0.297455	0.774084
0.619635	0.715318	0.814652		0.447308	0.398354	0.472225		0.00766194	0.0555444	0.32639
0.99302	0.665045	0.760335		0.325192	0.42669	0.407297		0.265163	0.309148	0.549609
0.800142	0.84299	1		0.34924	0.314983	0.359589		0.25217	0.232409	0.774946
0.346063	0.606538	0.742337		0.412451	0.263553	0.438228		0.169176	0.214449	0.631452
0.869853	0.714972	0.670769		0.371319	0.305119	0.491548		0.0955947	0.126459	0.205878
0.623803	0.635905	0.744835		0.45664	0.317102	0.46074
0.65202	0.625308	0.766027		0.45386	0.321259	0.302414
0.933568	0.659015	0.612657		0.324311	0.372051	0.305379
0.341941	0.664301	0.849893		0.324267	0.281008	0.493869
0.727328	0.644589	0.667443		0.295813	0.235139	0.423729
0.929123	0.693019	0.729674		0.360147	0.357744	0.351229
0.474436	0.582762	0.683655		0.441359	0.331411	0.424761
0.85739	0.73534	0.723218		0.363258	0.332424	0.250724
0.444279	0.601738	0.592782		0.284324	0.292489	0.328626
0.763738	0.631844	0.74937		0.437574	0.309507	0.434098
0.069677	0.578341	0.620594		0.349617	0.309354	0.253358
0.449001	0.565347	0.633878		0.309354	0.309354	0.361443
0.876841	0.589027	0.713395		0.309354	0.309354	0.400332
0.732508	0.610505	0.748469		0.309354	0.309354	0.309354
0.85829	0.709719	0.698615		0.309354	0.309354	0.309354
0.191099	0.588292	0.487436		0.309354	0.309354	0.309354
0.78098	0.621043	0.647576		0.681111	0.694262	0.819852
0.144349	0.536215	0.519976		0.531325	0.568072	0.664983
0.519976	0.601333	0.692523		0.379084	0.723838	0.657214
0.200873	0.564804	0.63412		0.588005	0.633468	0.728224
0.69473	0.643956	0.618618		0.594416	0.527492	0.56722
0.260285	0.574369	0.656054		0.529223	0.604342	0.616287
0.75962	0.616251	0.793863		0.329068	0.438406	0.536839
0.789738	0.619008	0.726665		0.571689	0.616375	0.541117
0.865063	0.77321	0.678095		0.420259	0.614841	0.732994
0.787532	0.727252	0.649296		0.495783	0.798565	0.581823
0.0888839	0.617825	0.641426		0.355972	0.511051	0.563259
0.848595	0.596038	0.612615		0.39926	0.614853	0.376589
0.359747	0.593583	0.708939		0.380953	0.528054	0.590081
0.855696	0.644141	0.680138		0.232361	0.467143	0.326481
0.791916	0.640579	0.640717		0.403187	0.551559	0.508167
0.620778	0.623515	0.609073		0.274066	0.512378	0.425345
0.707202	0.571207	0.678919		0.436312	0.567888	0.537036
0.822554	0.535384	0.633699		0.261577	0.404404	0.350069
0.171414	0.600644	0.480691		0.471206	0.488624	0.439559
0.679492	0.589606	0.69666		0.264425	0.448987	0.525193
0.699236	0.380077	0.635111		0.268312	0.418742	0.488653
0.761606	0.56679	0.583779		0.243398	0.359884	0.413428
0.37863	0.565625	0.498545		0.564348	0.575556	0.440877
0	0.5526	0.620379		0.346479	0.412862	0.570775
0.777319	0.481274	0.675376		0.385124	0.516762	0.511985
0.556975	0.487575	0.755743		0.374543	0.488594	0.454761
0.675519	0.640987	0.516573		0.235342	0.379827	0.384083
0.799392	0.472135	0.742696		0.349951	0.449351	0.483058
0.407735	0.609996	0.524961		0.277654	0.43239	0.499856
0.80008	0.476126	0.717736		0.361888	0.45515	0.45922
0.119909	0.610227	0.747758		0.374592	0.428583	0.506275
0.352605	0.506365	0.519976		0.577528	0.59283	0.48363
0.861791	0.66649	0.637652		0.362344	0.466999	0.495514
0.519976	0.636898	0.702515		0.403707	0.444409	0.292888
0.190403	0.519976	0.754435		0.403839	0.467737	0.429792
0.606943	0.65718	0.638645		0.307314	0.443015	0.32977
0.84673	0.684422	0.86278		0.394245	0.30566	0.203417
0.844287	0.657191	0.659507		0.198275	0.405068	0.384134
0.708543	0.691316	0.65789		0.262711	0.284522	0.591928
0.77873	0.709133	0.769261		0.247076	0.597504	0.376342
0.181608	0.645977	0.745376		0.596627	0.416918	0.482551
0.842493	0.589614	0.721084		0.361868	0.506858	0.453855
0.244933	0.68047	0.729674		0.583433	0.490151	0.485366
0.682069	0.648541	0.680048		0.426921	0.441902	0.469234
0.706981	0.671552	0.770602		0.394834	0.465609	0.259815
0.861285	0.664346	0.685314		0.335022	0.35355	0.381549
0.753134	0.659303	0.630111		0.247437	0.546751	0.458771
0.105126	0.65968	0.708297		0.237903	0.461437	0.46226
0.838424	0.56559	0.690498		0.363297	0.611643	0.508814
0.817033	0.607564	0.796581		0.62154	0.515836	0.545368
0.856545	0.611694	0.620399		0.392793	0.456031	0.436261
0.551658	0.645792	0.565255		0.396914	0.443334	0.245904
0.214149	0.600184	0.744786		0.356293	0.202006	0.20087
0.852041	0.499123	0.646081		0	0.485744	0.495635
0.15026	0.628897	0.696662		0.342787	0.295094	0.491447
0.855263	0.624954	0.616089		0.329673	0.41211	0.435563
0.571077	0.532244	0.611738		0.309354	0.455041	0.309354
0.723581	0.563529	0.750691		0.309354	0.390062	0.309354
0.806266	0.584772	0.675597		0.399531	0.667909	0.543203
0.359497	0.601053	0.489551		0.770696	0.771265	0.792079
0.00776362	0.557329	0.708802		0.3181	0.410134	0.349713
0.833422	0.656065	0.63803		0.64278	0.507894	0.470084
0.468068	0.56555	0.748083		0.333769	0.416332	0.415858
0.602204	0.613216	0.668933		0.268612	0.495873	0.448288
0.266233	0.0724488	0.088839		0.290357	0.372123	0.425349
				0.293075	0.374825	0.520581
				0.472382	0.571785	0.531538
				0.253736	0.380434	0.410933
				0.363381	0.492984	0.472503
				0.271043	0.426123	0.411751
				0.238677	0.344817	0.341996
				0.277039	0.366719	0.373391
				0.241731	0.520249	0.627888
				0.64892	0.337788	0.358411
				0.221949	0.571884	0.479137
				0.558993	0.407637	0.31047
				0.238765	0.456636	0.502327
				0.5593	0.337864	0.506311
				0.426237	0.450743	0.270837
				0.225448	0.487025	0.275439
				0.183978	0.280972	0.473605
				0.618417	0.415308	0.291192
				0.23819	0.329664	0.684564
				0.630805	0.585351	0.339791
				0.252619	0.365509	0.631253
				0.624303	0.608364	0.48807
				0.475155	0.342545	0.313
				0.255465	0.54904	0.323041
				0.357508	0.514594	0.346008
				0.174437	0.381279	0.437635
				0.523448	0.476411	0.272247
				0.216129	0.238023	0.520994
				0.54718	0.527617	0.161915
				0.202282	0.202027	0.542824
				0.640493	0.590496	0.585471
				0.529797	0.225352	0.420508
				0.511333	0.590624	0.383685
				0.271505	0.541811	0.429116
				0.181991	0.431457	0.272397
				0.50642	0.385936	0.133312
				0.175198	0.259822	0.470976
				0.684782	0.516746	0.21574
				0.304574	0.290874	0.595095
				0.574525	0.528282	0.378416
				0.542894	0.298993	0.452986
				0.235143	0.497234	0.229474
				0.444218	0.36164	0.171485
				0.208444	0.301323	0.530789
				0.644199	0.402366	0.281557
				0.226866	0.295491	0.273875
				0.631556	0.57388	0.239312
				0.297311	0.378654	0.622948
				0.309354	0.539959	0.309354
				0.309354	0.309354	0.309354
				0.309354	0.309354	0.309354
				0.309354	0.309354	0.309354
				0.451066	0.429074	0.616024
				0.325629	0.49918	0.525579
				0.432074	0.517276	0.242773
				0.364821	0.448833	0.430768
				0.298362	0.386703	0.431936
				0.31744	0.421792	0.383282
				0.307756	0.429209	0.432161
				0.394191	0.458423	0.531169
				0.338262	0.575274	0.405969
				0.529068	0.485201	0.489629
				0.328318	0.56676	0.439757
				0.60955	0.592059	0.435308
				0.365872	0.48374	0.486242
				0.523082	0.513184	0.391116
				0.267118	0.502229	0.433299
				0.583459	0.422796	0.463507
				0.528495	0.468211	0.437952
				0.466621	0.411338	0.364556
				0.268204	0.565714	0.482839
				0.517609	0.435465	0.258138
				0.378699	0.494342	0.463341
				0.350196	0.411263	0.249383
				0.384701	0.468557	0.453858
				0.299317	0.332491	0.343068
				0.398921	0.310892	0.253416
				0.578836	0.505045	0.511803
				0.546649	0.366034	0.34965
				0.309856	0.377637	0.450454
				0.465516	0.242566	0.180657
				0.272731	0.437662	0.486382
				0.400197	0.253455	0.280658
				0.26051	0.45603	0.2434
				0.430171	0.454504	0.27208
				0.596456	0.401741	0.491823
				0.45491	0.444624	0.412595
				0.35341	0.446515	0.479782
				0.505549	0.412144	0.357524
				0.227797	0.376218	0.576105
				0.478155	0.444912	0.289973
				0.287561	0.431977	0.413168
				0.218688	0.145657	0.234858
				0.497751	0.48018	0.219273
				0.570877	0.375954	0.412111
				0.30008	0.476826	0.411792
				0.634908	0.347456	0.458548
				0.268533	0.530513	0.267337
				0.459036	0.417883	0.367793
				0.257776	0.400619	0.392708
				0.375996	0.371381	0.257553
				0.495254	0.408366	0.294464
				0.322988	0.426177	0.202423
				0.423054	0.326812	0.350917
				0.250866	0.318297	0.275393
				0.472032	0.375415	0.121799
				0.309354	0.430636	0.306943
				0.309354	0.309354	0.456485
				0.309354	0.309354	0.309354
				0.309354	0.309354	0.309354
				0.384426	0.435301	0.418876
				0.122859	0.106807	0.119349

## Sheet: Fig. S6C
Normalized N1 component (Monkey 1)				Normalized N1 component (Monkey 2)				Normalized firing rate (simulation)
Layers 2/3	Layer 4	Layers 5/6		Layers 2/3	Layer 4	Layers 5/6		Layers 2/3	Layer 4	Layers 5/6			Mean
0.380201	0.460675	0.774398		0.317802	0.331415	0.635686		0.0283329	0	0.303033			STD
0.816313	0.598509	0.917588		0.288518	0.369569	0.579849		0.0696748	0.0511593	0.401273
0.293132	0.54981	0.710004		0.345641	0.61055	0.692491		0.199606	0.283569	0.679586
0.503117	0.508265	0.802736		0.299426	0.548616	0.607819		0.249807	0.27626	0.836553
0.0774243	0.524353	0.712028		0.271165	0.45226	0.622126		0.147634	0.109627	0.493006
0.653141	0.538559	0.758875		0.292706	0.533591	0.640739		0.24272	0.287223	0.687652
0.360816	0.571098	0.797234		0.348496	0.264554	0.509354		0.227955	0.307687	0.781708
0.150423	0.539828	0.689484		0.275944	0.38418	0.484282		0.00648074	0.0548135	0.321649
0.0747591	0.522358	0.720436		0.370712	0.401895	0.451107		0.266344	0.308417	0.550772
0.520825	0.535727	0.620333		0.33598	0.476162	0.536299		0.250989	0.23314	0.767204
0.625665	0.569273	0.718592		0.399168	0.400438	0.481992		0.0348295	0.0255796	0.372004
0.262784	0.537336	0.732645		0.446208	0.394219	0.59413		0.061997	0.0877016	0.475883
0	0.57996	0.786594		0.366168	0.489184	0.524334		0.203741	0.331805	0.749894
0.64014	0.382101	0.524735		0.35454	0.350451	0.480234		0.236814	0.330343	0.960293
0.232783	0.548284	0.842822		0.437746	0.362303	0.576888		0.152949	0.130822	0.572751
0.0872614	0.709888	0.972713		0.381528	0.250836	0.552581		0.245673	0.343498	0.795796
0.722286	0.522886	0.731429		0.34029	0.164668	0.563251		0.239177	0.349345	0.85836
0.0314825	0.678913	0.900289		0.230556	0.384313	0.545508		0.00470895	0.071623	0.395366
0.603961	0.585641	0.783122		0.327885	0.390935	0.552462		0.276975	0.347152	0.630145
0.0352643	0.52476	0.755662		0.421387	0.248571	0.571077		0.246264	0.265297	0.866301
0.224723	0.492601	0.640397		0.35397	0.37595	0.520963		0.0395543	0.0372732	0.380713
0.667487	0.5456	0.780242		0.324245	0.32159	0.495095		0.0643594	0.0993952	0.47899
0.609855	0.570126	0.783005		0.324817	0.250207	0.445672		0.182479	0.315726	0.778565
0.139746	0.558595	0.780883		0.321821	0.349436	0.483169		0.244492	0.363231	1
0.589154	0.499839	0.692433		0.285319	0.321017	0.36653		0.149406	0.139592	0.570963
0.230363	0.509372	0.712244		0.306634	0.518015	0.357966		0.239767	0.384425	0.851631
0.0554579	0.555325	0.698451		0.378444	0.55405	0.181539		0.235633	0.369078	0.945203
0.73294	0.481095	0.620439		0.338938	0.424836	0.657911		0.0112055	0.0855091	0.410819
0.491996	0.565472	0.749935		0.403838	0.388661	0.49717		0.277565	0.378579	0.660656
0.196964	0.642043	0.831725		0.402116	0.474824	0.686833		0.265753	0.287223	0.889923
0.389392	0.196964	0.196964		0.359571	0.480244	0.662018		0.0289235	0.00438508	0.309611
0.361183	0.612375	0.853929		0.222732	0.457747	0.623583		0.0661312	0.0548135	0.398272
0.653504	0.56804	0.816516		0.276001	0.547715	0.667562		0.188976	0.274798	0.646255
0.708742	0.639495	0.884794		0.245281	0.381913	0.642508		0.248626	0.283569	0.836343
0.0537259	0.592594	0.910697		0.303981	0.381894	0.694661		0.148815	0.11182	0.487065
0.681936	0.523416	0.747502		0.249705	0.421845	0.718594		0.238586	0.298916	0.688815
0.613587	0.530317	0.742454		0.213626	0.461133	0.576208		0.219096	0.297455	0.774084
0.204337	0.611583	0.822406		0.22558	0.457781	0.479213		0.00766194	0.0555444	0.32639
0.135945	0.45547	0.724258		0.299012	0.392303	0.555047		0.265163	0.309148	0.549609
0.111748	0.412323	0.578058		0.308389	0.434253	0.597707		0.25217	0.232409	0.774946
0.762017	0.590851	0.739026		0.308666	0.492598	0.550471		0.169176	0.214449	0.631452
0.10101	0.552193	0.86158		0.279733	0.483352	0.455612		0.0955947	0.126459	0.205878
0.536707	0.518484	0.690504		0.225542	0.432313	0.531302
0.26064	0.511361	0.68811		0.230565	0.411515	0.598967
0.369714	0.49874	0.761634		0.31444	0.388735	0.597618
0.451948	0.514694	0.652375		0.320008	0.439908	0.1696
0.18127	0.468103	0.68581		0.335628	0.444595	0.452437
0.0953091	0.515371	0.743096		0.257841	0.348999	0.525524
0.659775	0.538007	0.688313		0.169022	0.400859	0.48679
0.038193	0.444237	0.614164		0.293532	0.340777	0.601675
0.445668	0.545723	0.74665		0.319061	0.317532	0.508769
0.168066	0.47757	0.691119		0.12583	0.31814	0.457202
0.661758	0.559289	0.719648		0.270557	0.17126	0.58362
0.669894	0.561608	0.733367		0.17126	0.17126	0.367793
0.0180388	0.491269	0.543523		0.17126	0.17126	0.427512
0.622647	0.480486	0.634757		0.17126	0.17126	0.17126
0.222528	0.451538	0.717746		0.17126	0.17126	0.17126
0.599132	0.459471	0.667108		0.17126	0.17126	0.17126
0.150261	0.545565	0.647991		0.258258	0.526592	0.647479
0.808556	0.561693	0.196964		0.353856	0.554963	0.631642
0.196964	0.493905	0.96291		0.423983	0.266178	0.451568
0.665941	0.417977	0.85817		0.193533	0.35534	0.427753
0.163593	0.663323	0.879869		0.255923	0.482015	0.560848
0.786307	0.567821	0.866121		0.294814	0.404184	0.512842
0.626263	0.642415	0.730387		0.488114	0.578076	0.599643
0.177172	0.591507	0.723772		0.248763	0.393914	0.553851
0.390167	0.543143	0.830567		0.353153	0.384775	0.357929
0.129948	0.524109	0.830625		0.219811	0.110746	0.574424
0.705944	0.553393	0.834249		0.395983	0.41921	0.562176
0.124707	0.516021	0.814752		0.36758	0.369649	0.694207
0.731032	0.583068	0.73478		0.342288	0.392687	0.41147
0.0657358	0.571407	0.871055		0.546493	0.510301	0.777098
0.485357	0.476673	0.705592		0.326727	0.330862	0.497338
0.216681	0.585673	0.74958		0.522565	0.409694	0.759409
0.38069	0.489902	0.61249		0.21802	0.388254	0.441081
0.0303123	0.616244	0.70434		0.57566	0.495039	0.914844
0.669143	0.436239	0.788285		0.266476	0.449489	0.705931
0.109835	0.522986	0.623165		0.567389	0.497762	0.635255
0.100639	0.61387	0.729633		0.474003	0.536774	0.556607
0.492617	0.45952	0.735069		0.43276	0.442934	0.623901
0.452079	0.573152	0.860516		0.132008	0.332903	0.531523
0.834503	0.564755	0.713421		0.370221	0.410148	0.4517
0.159373	0.67714	0.593747		0.145611	0.234333	0.416827
0.621413	0.613375	0.642051		0.291745	0.294863	0.412375
0.248352	0.397946	0.780916		0.332196	0.337793	0.523632
0.493479	0.640209	0.64033		0.320312	0.308985	0.591377
0.445729	0.502898	0.825158		0.43306	0.376134	0.587499
0.168397	0.584053	0.530796		0.382724	0.421452	0.500721
0.640494	0.520597	0.612149		0.323615	0.357928	0.451692
0.563055	0.570684	0.196964		0.0938235	0.257454	0.427483
0.115527	0.397671	1		0.339886	0.334117	0.44751
0.196964	0.505338	0.925591		0.152651	0.262792	0.449391
0.708833	0.196964	0.906745		0.292174	0.333959	0.42826
0.642392	0.676018	0.875225		0.202403	0.237525	0.558285
0.0202003	0.640705	0.741206		0.251694	0.456024	0.846951
0.52023	0.58321	0.824193		0.472661	0.388808	0.634257
0.178447	0.508948	0.861906		0.454351	0.63685	0.502873
0.198769	0.478495	0.702299		0.517887	0.243788	0.685131
0.59476	0.541897	0.71873		0.155841	0.394923	0.472658
0.143756	0.570778	0.635405		0.388826	0.354032	0.536311
0.683584	0.547417	0.824996		0.136186	0.346272	0.457866
0.618801	0.555618	0.743592		0.300957	0.32667	0.436812
0.142639	0.573207	0.739903		0.183218	0.301865	0.566827
0.510783	0.512422	0.673269		0.330156	0.416493	0.470414
0.134555	0.471037	0.797479		0.310699	0.256022	0.48996
0.649009	0.484656	0.668915		0.434776	0.305857	0.469608
0.0941696	0.527087	0.739493		0.327587	0.12741	0.421684
0.17253	0.570138	0.666189		0.0901387	0.290506	0.389933
0.550568	0.560748	0.676439		0.330023	0.245896	0.479649
0.295562	0.548439	0.784352		0.145722	0.291298	0.465062
0.518277	0.499393	0.609281		0.318341	0.404252	0.624033
0.0377787	0.587597	0.687902		0.517051	0.285273	0.435091
0.653918	0.460415	0.674343		0.359748	0.41646	0.386545
0.0279982	0.458913	0.758396		0.350778	0.193657	0.450315
0.688326	0.552696	0.686949		0.17126	0.213573	0.17126
0.205613	0.527422	0.663728		0.17126	0.22737	0.17126
0.449335	0.531648	0.665026		0.399627	0.394243	0.694258
0.455904	0.499091	0.802682		0.0921278	0.279811	0.464157
0.744588	0.549118	0.667829		0.485324	0.608037	0.794239
0.0986765	0.42757	0.574648		0.249868	0.614426	0.701519
0.567134	0.449177	0.609885		0.512791	0.583805	0.691113
0.382176	0.531777	0.728352		0.498288	0.40521	0.551405
0.248826	0.0758447	0.127297		0.42473	0.535989	0.593844
				0.37347	0.474112	0.531549
				0.335609	0.376611	0.498291
				0.496066	0.509303	0.608697
				0.362173	0.389488	0.504208
				0.455869	0.440297	0.574922
				0.455394	0.52199	0.665478
				0.451023	0.471949	0.670081
				0.484858	0.367526	0.463852
				0.0968345	0.497675	0.644389
				0.436136	0.276799	0.534435
				0.155393	0.441266	0.64362
				0.423414	0.341548	0.538114
				0.102781	0.452998	0.462808
				0.173775	0.410101	0.553397
				0.304712	0.25781	0.482544
				0.48885	0.355218	0.549661
				0.114995	0.443515	0.642129
				0.433697	0.44972	0.350381
				0.0909745	0.224781	0.607056
				0.454677	0.521996	0.366147
				0.1082	0.216729	0.50449
				0.0659514	0.512187	0.441442
				0.252495	0.235457	0.658067
				0.326281	0.144355	0.416013
				0.453374	0.278306	0.546912
				0.242472	0.393903	0.578734
				0.442883	0.466826	0.482437
				0.123792	0.337059	0.782118
				0.436689	0.517486	0.418706
				0.114103	0.297391	0.442578
				0.209515	0.536879	0.564549
				0.170121	0.294667	0.549206
				0.405732	0.281442	0.429521
				0.269943	0.244671	0.662726
				0.170353	0.585137	0.621932
				0.444912	0.352203	0.445473
				0.0655673	0.329523	0.66327
				0.408797	0.479784	0.388552
				0.123941	0.285113	0.570416
				0.0790456	0.547973	0.330723
				0.210439	0.276963	0.710086
				0.220869	0.254098	0.516164
				0.387224	0.284814	0.357221
				0.0358482	0.379053	0.525927
				0.450137	0.402158	0.643221
				0.0753821	0.245181	0.640236
				0.306487	0.334553	0.288309
				0.17126	0.125272	0.17126
				0.17126	0.17126	0.17126
				0.17126	0.17126	0.17126
				0.17126	0.17126	0.17126
				0.288953	0.550408	0.655645
				0.470276	0.628937	0.83849
				0.337979	0.546803	1
				0.48446	0.618608	0.79837
				0.39545	0.535004	0.783651
				0.464065	0.444844	0.726562
				0.38946	0.551982	0.619015
				0.372071	0.452726	0.585315
				0.443382	0.35107	0.671276
				0.214724	0.404535	0.571166
				0.402585	0.405525	0.621495
				0.184103	0.303794	0.636975
				0.381319	0.438734	0.591815
				0.198809	0.338746	0.653248
				0.423158	0.430746	0.63549
				0.13332	0.449412	0.604838
				0.237658	0.415065	0.746691
				0.204604	0.43509	0.655092
				0.382804	0.368067	0.659656
				0.189278	0.416537	0.61046
				0.279689	0.345633	0.646659
				0.234887	0.456305	0.744102
				0.325983	0.369982	0.527462
				0.400683	0.498269	0.628295
				0.292723	0.49543	0.762016
				0.177328	0.348204	0.529928
				0.177079	0.438852	0.562623
				0.352899	0.400863	0.566873
				0.197247	0.557946	0.655473
				0.431726	0.344572	0.553195
				0.210123	0.57987	0.661763
				0.399637	0.33799	0.749256
				0.238693	0.425837	0.635464
				0.155043	0.450889	0.576612
				0.241066	0.404049	0.477975
				0.328791	0.359437	0.584657
				0.192205	0.365577	0.538755
				0.411179	0.484482	0.434
				0.222115	0.364482	0.633003
				0.375143	0.355906	0.555154
				0.434191	0.567753	0.624834
				0.234539	0.375639	0.668244
				0.144704	0.375444	0.541939
				0.388302	0.291965	0.535933
				0.0587932	0.440215	0.381143
				0.336294	0.240065	0.610262
				0.139802	0.330795	0.53834
				0.385138	0.350771	0.463335
				0.240251	0.441919	0.672285
				0.228886	0.323106	0.4414
				0.352696	0.416823	0.656708
				0.263521	0.456397	0.609186
				0.395389	0.411916	0.543767
				0.151704	0.424435	0.750362
				0.17126	0.162577	0.598624
				0.17126	0.17126	0.380283
				0.17126	0.17126	0.17126
				0.17126	0.17126	0.17126
				0.298627	0.380897	0.54084
				0.118195	0.112961	0.141901

## Sheet: Fig.S6D
Normalized firing rate
	Layers 2/3		Layer 4		Layers 5/6
	Peak	Trough	Peak	Trough	Peak	Trough
	0.0283329	0.0395543	0	0.0372732	0.303033	0.380713
	0.0696748	0.0643594	0.0511593	0.0993952	0.401273	0.47899
	0.199606	0.182479	0.283569	0.315726	0.679586	0.778565
	0.249807	0.244492	0.27626	0.363231	0.836553	1
	0.147634	0.149406	0.109627	0.139592	0.493006	0.570963
	0.24272	0.239767	0.287223	0.384425	0.687652	0.851631
	0.227955	0.235633	0.307687	0.369078	0.781708	0.945203
	0.00648074	0.0112055	0.0548135	0.0855091	0.321649	0.410819
	0.266344	0.277565	0.308417	0.378579	0.550772	0.660656
	0.250989	0.265753	0.23314	0.287223	0.767204	0.889923
Mean	0.168954	0.171021	0.19119	0.246003	0.582244	0.696746
STD	0.0994969	0.0996797	0.122692	0.139176	0.196307	0.228003
